# Supplementary material for: A Low-Cost Sensor System Installed in Buses to Monitor Air Quality in Cities
Source: Int J Environ Res Public Health. 2023 Feb 24;20(5):4073. doi: 10.3390/ijerph20054073 (PMC10002067; doi:10.3390/ijerph20054073)
Supplement: Supplementary file 1 [file ijerph-20-04073-s001.zip]

Archive with 1 entries (1 files):
- ijerph-2134959-supplementary.pdf
